# Supplementary material for: Effects of Temperature on Growth, Pathogenicity, and Fungicide Sensitivity of Two Coniella Species Causing Grape White Rot
Source: J Fungi (Basel). 2026 Jul 20;12(7):535. doi: 10.3390/jof12070535 (PMC13412259; doi:10.3390/jof12070535)
Supplement: Supplementary file 1 [file jof-12-00535-s001.zip]

Archive with 1 entries (1 files):
- jof-4398068-supplementary.pdf
